# Supplementary material for: Novel bacterial taxa in a minimal lignocellulolytic consortium and their potential for lignin and plastics transformation
Source: ISME Commun. 2022 Sep 26;2:89. doi: 10.1038/s43705-022-00176-7 (PMC9723784; doi:10.1038/s43705-022-00176-7)
Supplement: Supplementary file 3 — Table S1 [file 43705_2022_176_MOESM3_ESM.xlsx]

## Sheet: Phages
Region Length	Completeness	# Total Proteins	Region Position	Phage	GenBank accession No.	GC %	MAG
48.7 Kb	Intact	52	543964-592712	Salmonella phage 118970_sal3	NC_031940	61.00	MAG1
27.1 Kb	Intact	31	3499932-3527088	Salmonella phage 118970_sal3	NC_031940	59.36	MAG1
17.4 Kb	Incomplete	20	3529949-3547363	Pseudomonas phage	NC_048166	59.74	MAG1
22.5 Kb	Questionable	24	1091409-1113961	Brucella phage Tb	NC_019446	52.94	MAG4
27.3 Kb	Incomplete	20	1115122-1142469	Enterobacteria phage ES18	NC_006949	54.59	MAG4
24.7 Kb	Incomplete	60	5089629-5114394	Bacteriophage Lily	NC_028841	38.23	MAG5
19 Kb	Incomplete	40	5125746-5144810	Bacillus phage PfEFR-5	NC_031055	39.68	MAG5
21.4 Kb	Incomplete	60	5210988-5232391	Brevibacillus phage Abouo	NC_029029	37.71	MAG5
