# Supplementary material for: Novel bacterial taxa in a minimal lignocellulolytic consortium and their potential for lignin and plastics transformation
Source: ISME Commun. 2022 Sep 26;2:89. doi: 10.1038/s43705-022-00176-7 (PMC9723784; doi:10.1038/s43705-022-00176-7)
Supplement: Supplementary file 4 — Table S2 [file 43705_2022_176_MOESM4_ESM.xlsx]

## Sheet: AAI values
MAG	Dataset	%AAI	Database		MAG	Dataset	%AAI	Database		MAG	Dataset	%AAI	Database
MAG_5	Paenibacillus beijingensisT	57.85	RefSeq		MAG_4	Ochrobactrum anthropi ATCC 49188 (RefSoil 199)	86.87	RefSoil		MAG_1	Pseudomonas protegens CHA0T	99.12	RefSeq
MAG_5	Thermobacillus composti KWC4T	57.72	RefSeq		MAG_4	Brucella microti CCM 4915 (RefSoil 347)	84.87	RefSoil		MAG_1	Pseudomonas protegens Pf-5 (RefSoil 32)	99.12	RefSoil
MAG_5	Thermobacillus composti KWC4 (RefSoil 721)	56.81	RefSoil		MAG_4	Brucella suis bv. 1 str. S2 (RefSoil 858)	84.8	RefSoil		MAG_1	Pseudomonas protegens CHA0 (RefSoil 776)	99.1	RefSoil
MAG_5	Paenibacillus sabinae T27 (RefSoil 846)	56.63	RefSoil		MAG_4	Brucella abortus bv. 1 str. 9-941 (RefSoil 76)	84.77	RefSoil		MAG_1	Pseudomonas chlororaphis (RefSoil 909)	85.91	RefSoil
MAG_5	Paenibacillus terrae HPL-003 (RefSoil 540)	56.58	RefSoil		MAG_4	Brucella abortus (RefSoil 896)	84.75	RefSoil		MAG_1	Pseudomonas fluorescens Pf0-1 (RefSoil 89)	82.43	RefSoil
MAG_5	Paenibacillus polymyxa CR1 (RefSoil 819)	56.51	RefSoil		MAG_4	Brucella melitensis bv. 2 str. 63/9 (RefSoil 905)	84.68	RefSoil		MAG_1	Pseudomonas brassicacearum subsp (RefSoil 468)	81.81	RefSoil
MAG_5	Paenibacillus polymyxa SQR-21 (RefSoil 856)	56.49	RefSoil		MAG_4	Brucella ovis ATCC 25840 (RefSoil 188)	84.62	RefSoil		MAG_1	Pseudomonas fluorescens F113	81.59	RefSeq
MAG_5	Paenibacillus polymyxa M1 (RefSoil 616)	56.46	RefSoil		MAG_4	Ochrobactrum pseudogrignonense	83.82	RefSeq		MAG_1	Pseudomonas sp. WCS374 (RefSoil 894)	81.45	RefSoil
MAG_5	Paenibacillus polymyxa SC2 (RefSoil 427)	56.46	RefSoil		MAG_4	Bartonella apis	61.89	RefSeq		MAG_1	Pseudomonas fuscovaginaeT	80.71	RefSeq
MAG_5	Paenibacillus swuensisT	56.03	RefSeq		MAG_4	Bartonella bovis 91 4T	61.56	RefSeq		MAG_1	Pseudomonas savastanoi pv. phaseolicola 1448A (RefSoil 51)	76.24	RefSoil
MAG_5	Paenibacillus mucilaginosus 3016 (RefSoil 562)	55.94	RefSoil		MAG_4	Bartonella australis Aust NH1T	61.28	RefSeq		MAG_1	Pseudomonas syringae pv. tomato str. DC3000	75.96	RefSeq
MAG_5	Paenibacillus borealisT	55.8	RefSeq		MAG_4	Bartonella grahamii as4aup	61.1	RefSeq		MAG_1	Pseudomonas monteilii SB3101 (RefSoil 823)	75.49	RefSoil
MAG_5	Paenibacillus naphthalenovorans	55.66	RefSeq		MAG_4	Rhizobium leguminosarum bv trifolii WSM2304	60.89	RefSeq		MAG_1	Pseudomonas rhizosphaerae	75.48	RefSeq
MAG_5	Paenibacillus durusT	54.94	RefSeq		MAG_4	Bartonella clarridgeiae 73	60.69	RefSeq		MAG_1	Pseudomonas monteilii SB3078 (RefSoil 822)	75.42	RefSoil
MAG_5	Brevibacillus laterosporus LMG 15441	50.64	RefSeq		MAG_4	Bartonella ancashensisT	60.46	RefSeq		MAG_1	Pseudomonas monteilii	73.7	RefSeq
MAG_5	Novibacillus thermophilusT	49.9	RefSeq		MAG_4	Mesorhizobium huakuii 7653R (RefSoil 849)	58.19	RefSoil		MAG_1	Pseudomonas mendocina ymp	71.0	RefSeq
MAG_5	Bacillus anthracis str. Ames	49.3	RefSeq		MAG_4	Chelativorans sp. BNC1 (RefSoil 130)	57.45	RefSoil		MAG_1	Pseudomonas aeruginosa PAO1	70.78	RefSeq
MAG_5	Bacillus subtilis subsp. subtilis str. 168	49.28	RefSeq		MAG_4	Sinorhizobium meliloti GR4 (RefSoil 719)	57.23	RefSoil		MAG_1	Pseudomonas saudiphocaensisT	69.96	RefSeq
MAG_5	Bacillus anthracis str. A16 (RefSoil 837)	48.42	RefSoil		MAG_4	Bradyrhizobium erythrophlei	52.94	RefSeq		MAG_1	Azotobacter chroococcum NCIMB 8003	69.69	RefSeq
MAG_5	Bacillus amyloliquefaciens CC178 (RefSoil 806)	48.24	RefSoil		MAG_4	Azospirillum thiophilumT	51.24	RefSeq		MAG_1	Pseudomonas mendocina ymp (RefSoil 179)	67.17	RefSoil
