# Supplementary material for: Novel bacterial taxa in a minimal lignocellulolytic consortium and their potential for lignin and plastics transformation
Source: ISME Commun. 2022 Sep 26;2:89. doi: 10.1038/s43705-022-00176-7 (PMC9723784; doi:10.1038/s43705-022-00176-7)
Supplement: Supplementary file 5 — Table S3 [file 43705_2022_176_MOESM5_ESM.xlsx]

## Sheet: MELMC
Isolate ID	Incubation time	Isolation medium	Colony aspect	Colony color	AQC 16S rRNA lenght	Best BlastN Hit	Q_Coverage	Evalue	Identity	Acc Length	Acc Number
1M	24h	LB	Mucoid	Clear
2M	24h	LB	Creamy	White	1063	Pseudomonas protegens strain CHA0	1	0.0	99.72%	1531	NR_114749.1
3M	24h	LB	Creamy	White	956	Pseudomonas protegens strain CHA0	1	0.0	99.90%	1531	NR_114749.1
4M	24h	LB	Mucoid	Clear	992	Bacillus subtilis strain IAM 12118	1	0.0	99.80%	1550	NR_112116.2
5M	24h	Cetrimide	Creamy	White	1006	Pseudomonas protegens strain CHA0	1	0.0	99.90%	1531	NR_114749.1
7M	24h	R2A	Creamy	Blue / White	1004	Pseudomonas protegens strain CHA0	1	0.0	99.80%	1531	NR_114749.1
8M	24h	R2A	Creamy	Blue / White	960	Pseudomonas protegens strain CHA0	1	0.0	99.06%	1531	NR_114749.1
9M	24h	R2A	Creamy	Blue / White	1006	Pseudomonas protegens strain CHA0	1	0.0	99.90%	1531	NR_114749.1
10M	24h	R2A	Creamy	Blue / White	1008	Pseudomonas protegens strain CHA0	1	0.0	99.70%	1531	NR_114749.1
12M	24h	R2A	Mucoid	Clear	982	Bacillus subtilis strain IAM 12118	1	0.0	99.80%	1550	NR_112116.2
13M	24h	R2A	Mucoid	Clear	968	Bacillus subtilis strain IAM 12118	1	0.0	99.79%	1550	NR_112116.2
14M	24h	R2A	Mucoid	Clear	1177	Bacillus subtilis strain BCRC	1	0.0	99.75%	1456	NR_104919.1
15M	24h	R2A	Creamy	Blue / White
17M	24h	R2A	Mucoid	Clear	989	Bacillus subtilis strain IAM 12118	1	0.0	99.90%	1550	NR_112116.2
18M	24h	R2A	Creamy	Blue / White	1043	Pseudomonas protegens strain CHA0	1	0.0	99.71%	1531	NR_114749.1
19M	24h	R2A	Creamy	Blue / White	1019	Pseudomonas protegens strain CHA0	1	0.0	99.80%	1531	NR_114749.1
20M	24h	R2A	Creamy	Blue / White	1062	Pseudomonas protegens strain CHA0	1	0.0	99.62%	1531	NR_114749.1
22M	24h	R2A	Creamy	Blue / White	955	Pseudomonas protegens strain CHA0	1	0.0	99.79%	1531	NR_114749.1
23M	48h	Cetrimide	Creamy	Blue / White	1064	Pseudomonas protegens strain CHA0	1	0.0	99.72%	1531	NR_114749.1
