# Supplementary material for: Novel bacterial taxa in a minimal lignocellulolytic consortium and their potential for lignin and plastics transformation
Source: ISME Commun. 2022 Sep 26;2:89. doi: 10.1038/s43705-022-00176-7 (PMC9723784; doi:10.1038/s43705-022-00176-7)
Supplement: Supplementary file 6 — Table S4 [file 43705_2022_176_MOESM6_ESM.xlsx]

## Sheet: LigninEnzymes_KEGG_BlastKoala
KO ID	Gene or Protein ID; Enzyme [EC Number]	MAG_1_Pseudomonas protegens	MAG_4_Ochrobactrum sp.	MAG_5_Paenibacillus sp.	Function or metabolic pathway within the lignin transformation processes
K00001	adh; alcohol dehydrogenase [EC:1.1.1.1]	1	1	0	Probably involved in Funneling pathway: coniferyl alcohol
K00055	aryl-alcohol dehydrogenase [EC:1.1.1.90]	0	0	1	Probably involved in Funneling pathway: coniferyl alcohol
K00104	glcD; glycolate oxidase [EC:1.1.3.15]	1	0	1	Depolymerization of lignin -oxidative stress response
K00121	frmA, ADH5, adhC; S-(hydroxymethyl)glutathione dehydrogenase / alcohol dehydrogenase [EC:1.1.1.284 1.1.1.1]	1	1	0	Catabolism of aromatic compouds
K00432	glutathione peroxidase [EC:1.11.1.9]	3	0	2	Depolymerization of lignin -oxidative stress response
K00446	dmpB; catechol 2,3-dioxygenase [EC:1.13.11.2]	0	1	1	Fission pathway: catechol meta-cleavage pathway
K00448	pcaG; protocatechuate 3,4-dioxygenase, alpha subunit [EC:1.13.11.3]	1	0	0	Fission pathway: beta-ketoadipate pathway: Protocatechuate branch
K00449	pcaH; protocatechuate 3,4-dioxygenase, beta subunit [EC:1.13.11.3]	4	0	0	Fission pathway: beta-ketoadipate pathway: Protocatechuate branch
K00455	hpaD; protocatechuate 2,3-dioxygenase [EC:1.13.11.15 ]	1	0	0	Fission pathway: protocatechuate 2,3-cleavage pathway
K00480	Salicylate 1-hydroxylase [EC:1.14.13.1]	0	1	0	Funneling pathway: salicylic acid I
K00481	pobA; 4-hydroxybenzoate 3-monooxygenase [EC:1.14.13.2]	1	1	0	Funneling pathway: p-coumaric acid
K00560	thyA; thymidylate synthase [EC:2.1.1.45]	1	1	1	Tolerance to lignocellulose-derived inhibitors (e.g. furanic compunds)
K00799	gst; glutathione S-transferase [EC:2.5.1.18]	15	9	0	Depolymerization of lignin -oxidative stress response
K00965	galT, GALT; UDPglucose--hexose-1-phosphate uridylyltransferase [EC:2.7.7.12]	0	0	1	Transporter of gallate and protocatechuate
K01055	pcaD; 3-oxoadipate enol-lactonase [EC:3.1.1.24]	3	0	0	Fission pathway: beta-ketoadipate pathway: Protocatechuate branch
K01607	pcaC; 4-carboxymuconolactone decarboxylase [EC:4.1.1.44]	2	0	1	Fission pathway: beta-ketoadipate pathway: Protocatechuate branch
K01666	mhpE; 4-hydroxy-2-oxovalerate aldolase [EC:4.1.3.39]	1	0	1	Fission pathway: catechol meta-cleavage pathway/protocatechuate 2,3-cleavage pathway
K01784	galE, GALE; UDP-glucose 4-epimerase [EC:5.1.3.2]	3	2	1	Tolerance to lignocellulose-derived inhibitors (e.g. furanic compunds)
K01821	praC; 4-oxalocrotonate tautomerase [EC:5.3.2.6]	2	0	0	Fission pathway: protocatechuate 2,3-cleavage pathway
K01856	catB; muconate cycloisomerase [EC:5.5.1.1]	1	0	0	Fission pathway: beta-ketoadipate pathway: Catechol branch
K01857	pcaB; 3-carboxy-cis,cis-muconate cycloisomerase [EC:5.5.1.2]	1	0	0	Fission pathway: beta-ketoadipate pathway: Protocatechuate branch
K02554	mhpD; 2-oxopent-4-enoate hydratase [EC:4.2.1.80]	1	0	0	Fission pathway: catechol meta-cleavage pathway/protocatechuate 2,3-cleavage pathway
K03381	catA; catechol 1,2-dioxygenase [EC:1.13.11.1]	1	0	0	Fission pathway: beta-ketoadipate pathway: Catechol branch
K03464	catC; muconolactone D-isomerase [EC:5.3.3.4]	1	0	0	Fission pathway: beta-ketoadipate pathway: Catechol branch
K03781	katE, CAT, catB, srpA; catalase [EC:1.11.1.6]	4	0	6	Depolymerization of lignin -oxidative stress response
K03782	katG; catalase-peroxidase [EC:1.11.1.21]	1	0	1	Depolymerization of lignin -oxidative stress response
K03862	vanA; vanillate monooxygenase [EC:1.14.13.82]	1	0	0	Funneling pathway: vanillin I
K03863	vanB; vanillate monooxygenase [EC:1.14.13.82]	1	0	0	Funneling pathway: vanillin I
K04564	SOD2; superoxide dismutase, Fe-Mn family [EC:1.15.1.1]	2	2	2	Depolymerization of lignin -oxidative stress response
K04565	SOD1; superoxide dismutase, Cu-Zn family [EC:1.15.1.1]	0	0	1	Depolymerization of lignin -oxidative stress response
K05549	benA-xylX; Benzoate 1,2-dioxygenase [EC:1.14.12.10]	2	0	0	Funneling pathway: benzoic acid
K05783	benD-xylL; dihydroxycyclohexadiene carboxylate dehydrogenase [EC:1.3.1.25 1.3.1.-]	1	0	0	Funneling pathway: benzoic acid
K07823	pcaF; 3-oxoadipyl-CoA thiolase [EC:2.3.1.174]	1	0	0	Fission pathway: beta-ketoadipate pathway: Protocatechuate branch
K10218	ligK, galC; 4-hydroxy-4-methyl-2-oxoglutarate aldolase [EC:4.1.3.17]	2	0	0	Fission pathway: protocatechuate 4,5-cleavage pathway
K10221	ligI; 2-pyrone-4,6-dicarboxylate lactonase [EC:3.1.1.57]	2	0	0	Fission pathway: protocatechuate 4,5-cleavage pathway
K10783	trans-2-enoyl-CoA reductase (NAD+) [EC:1.3.1.44]	1	0	0	Probably involved in ferulic acid catabolism
K11517	HAO; (S)-2-hydroxy-acid oxidase [EC:1.1.3.15]	1	0	1	Depolymerization of lignin -oxidative stress response
K11945	phdF; extradiol dioxygenase [EC:1.13.11.-]	1	0	1	Catabolism of aromatic compouds
K12355	REF1; coniferyl aldehyde dehydrogenase [EC:1.2.1.68]	1	1	0	Funneling pathway: coniferyl alcohol
K16165	nagK; fumarylpyruvate hydrolase [EC:3.7.1.20]	0	1	0	Fission pathway: gentisate-cleavage pathway
-	4-methylphenol methylhydroxylase	0	0	0
-	Caffeate_coenzymeA_ligasE	0	0	0
-	Coniferyl alcohol dehydrogenase [EC:1.1.1.194]	0	0	0
-	Enoyl-CoA hydratase/lyase	0	0	0
-	Maleylacetate reductase I [EC:1.3.1.32]	0	0	0
-	Oxaloacetate decarboxylase [EC:4.1.1.3]	0	0	0
-	P450 aryl-O-demethylase	0	0	0
-	Salicylyl-CoA synthase	0	0	0
-	Trans-feruloyl-CoA hydratase [EC:4.2.1.101]	0	0	0
-	Vanillin synthase [EC:4.1.2.41]	0	0	0
K00103	L-gulonolactone oxidase [EC:1.1.3.8]	0	0	0
K00128	aldehyde dehydrogenase (NAD+) [EC:1.2.1.3]	0	0	0
K00231	PPOX, hemY; oxygen-dependent protoporphyrinogen oxidase [EC:1.3.3.4]	0	0	0
K00232	ACOX1, ACOX3; acyl-CoA oxidase [EC:1.3.3.6]	0	0	0
K00297	metF; methylenetetrahydrofolate reductase (NADPH) [EC:1.5.1.20]	0	0	0
K00450	gentisate 1,2-dioxygenase [EC:1.13.11.4]	0	0	0
K00529	hcaD; ferredoxin--NAD+ reductase [EC:1.18.1.3]	0	0	0
K01031	pcaI; 3-oxoadipate CoA-transferase, alpha subunit [EC:2.8.3.6]	0	0	0
K01032	pcaJ; 3-oxoadipate CoA-transferase, beta subunit [EC:2.8.3.6]	0	0	0
K01801	nagL; maleylpyruvate isomerase (mycothiol-dependent) [EC:5.2.1.4]	0	0	0
K03465	thyX, thy1; thymidylate synthase (FAD) [EC:2.1.1.148]	0	0	0
K04098	chqB; hydroxyquinol 1,2-dioxygenase I [EC:1.13.11.37]	0	0	0
K04099	desB, galA; gallate dioxygenase [EC:1.13.11.57]	0	0	0
K04100	ligA; protocatechuate 4,5-dioxygenase, alpha chain [EC:1.13.11.8]	0	0	0
K04101	ligB; protocatechuate 4,5-dioxygenase, beta chain [EC:1.13.11.8]	0	0	0
K04618	galactose oxidase [EC:1.1.3.9]	0	0	0
K05708	hcaA1, hcaE; 3-phenylpropionate/cinnamic acid dioxygenase subunit alpha [EC:1.14.12.19]	0	0	0
K05709	hcaA2, hcaF; 3-phenylpropionate/cinnamic acid dioxygenase subunit beta [EC:1.14.12.19]	0	0	0
K05710	hcaC, bphF; dioxygenase ferredoxin subunit	0	0	0
K05711	hcaB; 2,3-dihydroxy-2,3-dihydrophenylpropionate dehydrogenase [EC:1.3.1.87]	0	0	0
K05917	CYP51; cytochrome P450, family 51 (sterol 14-demethylase) [EC:1.14.13.70]	0	0	0
K07519	phthalate 4,5-dioxygenase [EC:1.14.12.7]	0	0	0
K08686	2-chlorobenzoate 1,2-dioxygenase [EC:1.14.12.13]	0	0	0
K08689	bphA; biphenyl 2,3-dioxygenase subunit alpha [EC:1.14.12.18]	0	0	0
K10216	xylF; 2-hydroxymuconate-6-semialdehyde hydrolase [EC:3.7.1.9]	0	0	0
K10217	xylG; 2-hydroxymuconate-6-semialdehyde dehydrogenase [EC:1.2.1.85]	0	0	0
K10219	ligC; 2-hydroxy-4-carboxymuconate semialdehyde hemiacetal dehydrogenase [EC:1.1.1.312]	0	0	0
K10220	ligJ; 4-oxalmesaconate hydratase [EC:4.2.1.83]	0	0	0
K11187	PRDX5; peroxiredoxin 5, atypical 2-Cys peroxiredoxin [EC:1.11.1.15]	0	0	0
K11188	PRDX6; peroxiredoxin 6, 1-Cys peroxiredoxin [EC:1.11.1.7 1.11.1.15 3.1.1.-]	0	0	0
K12508	fcs; feruloyl-CoA synthase [EC:6.2.1.34]	0	0	0
K13279	PRDX1; peroxiredoxin 1 [EC:1.11.1.15]	0	0	0
K14338	cypD_E, CYP102A2_3; cytochrome P450 / NADPH-cytochrome P450 reductase [EC:1.14.14.1 1.6.2.4]	0	0	0
K15065	desZ; 3-O-methylgallate 3,4-dioxygenase [EC:1.13.11.-]	0	0	0
K15066	ligM; syringate O-demethylase [EC:2.1.1.341]	0	0	0
K16514	galD; 4-oxalomesaconate tautomerase [EC:5.3.2.8]	0	0	0
K20199	pchA; 4-hydroxybenzaldehyde dehydrogenase [EC:1.2.1.96]	0	0	0
K20943	Resorcinol 4-hydroxylase [EC:1.14.13.219	0	0	0
K21568	PLR; pinoresinol reductase [EC:1.23.1.3]	0	0	0
K21684	sdgC; salicylyl-CoA 5-hydroxylase [EC:1.14.13.209]	0	0	0
K21802	vdh; vanillin dehydrogenase [EC:1.2.1.67]	0	0	0
K22270	nagX; 3-hydroxybenzoate 6-hydroxylase [EC:1.14.13.24]	0	0	0
		66	21	22
