# Supplementary material for: Novel bacterial taxa in a minimal lignocellulolytic consortium and their potential for lignin and plastics transformation
Source: ISME Commun. 2022 Sep 26;2:89. doi: 10.1038/s43705-022-00176-7 (PMC9723784; doi:10.1038/s43705-022-00176-7)
Supplement: Supplementary file 7 — Table S5 [file 43705_2022_176_MOESM7_ESM.xlsx]

## Sheet: TableS1
Chemical compound	Database	Associated polymer	SMILES (Simplified Molecular Input Line Entry Specification)
(1E)-4-oxobut-1-ene-1,2,4-tricarboxylate	eLignin	Lignin	C(C(=CC(=O)[O-])C(=O)[O-])C(=O)C(=O)[O-]
(1E,3E)-4-hydroxybuta-1,3-diene-1,2,4-tricarboxylate	eLignin	Lignin	C(=C(C=C(C(=O)[O-])[O-])C(=O)[O-])C(=O)O
(2Z)-2-hydroxypenta- 2,4-dienoate	eLignin	Lignin	C=CC=C(C(=O)O)[O-]
(2Z,4E)-2-hydroxy-6-oxohexa-2,4-dienoate	eLignin	Lignin	C(=CC(=O)C(=O)O)C=C[O-]
(2Z,4E)-2-hydroxyhexa-2,4-dienedioate	eLignin	Lignin	C(=CC(=O)O)C=C(C(=O)[O-])[O-]
(2Z,4Z)-2-hydroxy-5-carboxymuconate-6-semialdehyde	eLignin	Lignin	C(=CC(=O)C(=O)O)C(=C[O-])C(=O)[O-]
(3E)-2-oxohex-3-enedioate	eLignin	Lignin	C(C=CC(=O)C(=O)[O-])C(=O)[O-]
1,2,4-Benzenetriol	eLignin	Lignin	C1=CC(=C(C=C1O)O)O
2,5-Dihydroxybenzoic acid	eLignin	Lignin	C1=CC(=C(C=C1O)C(=O)O)O
2-hydroxy-4-oxobutane-1,2,4-tricarboxylate	eLignin	Lignin	C(C(=O)C(=O)[O-])C(CC(=O)[O-])(C(=O)[O-])O
2-maleylacetate	eLignin	Lignin	C(C(=O)C=CC(=O)O)C(=O)O
2-Phenylethanol	eLignin	Lignin	C1=CC=C(C=C1)CCO
2-pyrone-4,6-dicarboxylate	eLignin	Lignin	C1=C(C=C(OC1=O)C(=O)O)C(=O)O
3-carboxy-5-oxo-2,5-dihydrofuran-2-acetate	eLignin	Lignin	C1=C(C(OC1=O)CC(=O)[O-])C(=O)[O-]
3-fumarylpyruvate	eLignin	Lignin	C(C(=O)C=CC(=O)O)C(=O)C(=O)O
3-Hydroxybenzoic acid	eLignin	Lignin	C1=CC(=CC(=C1)O)C(=O)O
3-maleylpyruvate	eLignin	Lignin	C(C(=O)C=CC(=O)[O-])C(=O)C(=O)[O-]
3-O-methylgallate	eLignin	Lignin	COC1=CC(=CC(=C1[O-])O)C(=O)O
3-oxoadipate	eLignin	Lignin	C(CC(=O)[O-])C(=O)CC(=O)[O-]
3-oxoadipate enol lactone	eLignin	Lignin	C1C=C(OC1=O)CC(=O)[O-]
3-Oxoadipic acid	eLignin	Lignin	C(CC(=O)O)C(=O)CC(=O)O
4-carboxy-2-hydroxy-6-methoxy-6-oxohexa-2,4-dienoate	eLignin	Lignin	COC(=O)C=C(C=C(C(=O)O)O)C(=O)O
4-chlorocatechol	eLignin	Lignin	C1=CC(=C(C=C1Cl)O)O
4-hydroxy-2-oxopentanoate	eLignin	Lignin	CC(CC(=O)C(=O)[O-])O
4-hydroxy-3-methoxyphenyl-beta-hydroxypropanoyl-CoA	eLignin	Lignin	CC(C)(COP(=O)(O)OP(=O)(O)OCC1C(C(C(O1)N2C=NC3=C(N=CN=C32)N)O)OP(=O)(O)O)C(C(=O)NCCC(=O)NCCSC(=O)CC(C4=CC(=C(C=C4)O)OC)O)O
4-hydroxybenzaldehyde	eLignin	Lignin	C1=CC(=CC=C1C=O)O
4-hydroxybenzoic acid	eLignin	Lignin	C1=CC(=CC=C1C(=O)O)O
4-hydroxybenzyl alcohol	eLignin	Lignin	C1=CC(=CC=C1CO)O
4-Hydroxycinnamic acid	eLignin	Lignin	C1=CC(=CC=C1C=CC(=O)O)O
Acetaldehyde	eLignin	Lignin	CC=O
Benzoic acid	eLignin	Lignin	C1=CC=C(C=C1)C(=O)O
Benzyl Alcohol	eLignin	Lignin	C1=CC=C(C=C1)CO
Beta-ketoadipate-enol-lactone	eLignin	Lignin	C1C=C(OC1=O)CC(=O)[O-]
Biphenyl	eLignin	Lignin	C1=CC=C(C=C1)C2=CC=CC=C2
Caffeic acid	eLignin	Lignin	C1=CC(=C(C=C1C=CC(=O)O)O)O
Caffeoyl-CoA	eLignin	Lignin	CC(C)(COP(=O)(O)OP(=O)(O)OCC1C(C(C(O1)N2C=NC3=C(N=CN=C32)N)O)OP(=O)(O)O)C(C(=O)NCCC(=O)NCCSC(=O)C=CC4=CC(=C(C=C4)O)O)O
Catechol	eLignin	Lignin	C1=CC=C(C(=C1)O)O
Cinnamic acid	eLignin	Lignin	C1=CC=C(C=C1)C=CC(=O)O
Cis,cis-muconic acid	eLignin	Lignin	C(=CC(=O)O)C=CC(=O)O
Coniferyl alcohol	eLignin	Lignin	COC1=C(C=CC(=C1)C=CCO)O
Coniferyl aldehyde	eLignin	Lignin	COC1=C(C=CC(=C1)C=CC=O)O
Ferulic acid	eLignin	Lignin	COC1=C(C=CC(=C1)C=CC(=O)O)O
Feruloyl-CoA	eLignin	Lignin	CC(C)(COP(=O)([O-])OP(=O)([O-])OCC1C(C(C(O1)N2C=NC3=C(N=CN=C32)N)O)OP(=O)([O-])[O-])C(C(=O)NCCC(=O)NCCSC(=O)C=CC4=CC(=C(C=C4)O)OC)O
Formic acid	eLignin	Lignin	C(=O)O
Fumarate	eLignin	Lignin	C(=CC(=O)[O-])C(=O)[O-]
Gallic acid	eLignin	Lignin	C1=C(C=C(C(=C1O)O)O)C(=O)O
Gentisic acid	eLignin	Lignin	C1=CC(=C(C=C1O)C(=O)O)O
Gentisyl-CoA	eLignin	Lignin	CC(C)(COP(=O)(O)OP(=O)(O)OCC1C(C(C(O1)N2C=NC3=C(N=CN=C32)N)O)OP(=O)(O)O)C(C(=O)NCCC(=O)NCCSC(=O)C4=C(C=CC(=C4)O)O)O
Guaiacol	eLignin	Lignin	COC1=CC=CC=C1O
Hydroxyquinol	eLignin	Lignin	C1=CC(=C(C=C1O)O)O
Lariciresinol	eLignin	Lignin	COC1=C(C=CC(=C1)CC2COC(C2CO)C3=CC(=C(C=C3)O)OC)O
Lignin	eLignin	Lignin	CC(=O)NC1=C2C(=C(C=C1)S(=O)(=O)[O-])C=C(C(=C2O)N=NC3=CC=CC=C3)S(=O)(=O)[O-].[Na+].[Na+]
Muconolactone	eLignin	Lignin	C1=CC(=O)OC1CC(=O)O
Oxaloacetic acid	eLignin	Lignin	C(C(=O)C(=O)O)C(=O)O
P-coumaroyl-CoA	eLignin	Lignin	CC(C)(COP(=O)(O)OP(=O)(O)OCC1C(C(C(O1)N2C=NC3=C(N=CN=C32)N)O)OP(=O)(O)O)C(C(=O)NCCC(=O)NCCSC(=O)C=CC4=CC=C(C=C4)O)O
P-coumaryl alcohol	eLignin	Lignin	C1=CC(=CC=C1C=CCO)O
P-cresol	eLignin	Lignin	CC1=CC=C(C=C1)O
Phenanthrene-3,4-diol	eLignin	Lignin	C1=CC=C2C(=C1)C=CC3=C2C(=C(C=C3)O)O
Phenol	eLignin	Lignin	C1=CC=C(C=C1)O
Phenylalanine	eLignin	Lignin	C1=CC=C(C=C1)CC(C(=O)O)N
Phthalic acid	eLignin	Lignin	C1=CC=C(C(=C1)C(=O)O)C(=O)O
Pinoresinol	eLignin	Lignin	COC1=C(C=CC(=C1)C2C3COC(C3CO2)C4=CC(=C(C=C4)O)OC)O
Protocatechuic acid	eLignin	Lignin	C1=CC(=C(C=C1C(=O)O)O)O
Pyruvate	eLignin	Lignin	CC(=O)C(=O)[O-]
Resorcinol	eLignin	Lignin	C1=CC(=CC(=C1)O)O
Salicylic acid	eLignin	Lignin	C1=CC=C(C(=C1)C(=O)O)O
Sinapyl alcohol	eLignin	Lignin	COC1=CC(=CC(=C1O)OC)C=CCO
Syringic acid	eLignin	Lignin	COC1=CC(=CC(=C1O)OC)C(=O)O
Vanillic acid	eLignin	Lignin	COC1=C(C=CC(=C1)C(=O)O)O
Vanillin	eLignin	Lignin	COC1=C(C=CC(=C1)C=O)O
3,4-Dihydroxyphthalate	PMBD	Plastic	C1=CC(=C(C(=C1C(=O)O)C(=O)O)O)O
3-Hydroxybutyrate (PHBV)	PMBD	Plastic	CC(CC(=O)[O-])O
3-hydroxyvalerate (PHBV)	PMBD	Plastic	CC(CC(=O)C(=O)[O-])O
Bisphenol A	PMBD	Plastic	CC(C)(C1=CC=C(C=C1)O)C2=CC=C(C=C2)O
Butyl Benzyl Phthalate	PMBD	Plastic	CCCCOC(=O)C1=CC=CC=C1C(=O)OCC2=CC=CC=C2
Cutin	PMBD	Plastic	C1=CC=C(C=C1)P(=CC(=O)NC(=O)N)(C2=CC=CC=C2)C3=CC=CC=C3
Di(2-ethylhexyl) phthalate	PMBD	Plastic	CCCCC(CC)COC(=O)C1=CC=CC=C1C(=O)OCC(CC)CCCC
Dibutyl phthalate	PMBD	Plastic	CCCCOC(=O)C1=CC=CC=C1C(=O)OCCCC
Dichloromethane	PMBD	Plastic	C(Cl)Cl
Dicyclohexyl phthalate	PMBD	Plastic	C1CCC(CC1)OC(=O)C2=CC=CC=C2C(=O)OC3CCCCC3
Diethyl Phthalate	PMBD	Plastic	CCOC(=O)C1=CC=CC=C1C(=O)OCC
Dihexyl phthalate	PMBD	Plastic	CCCCCCOC(=O)C1=CC=CC=C1C(=O)OCCCCCC
Diisobutyl phthalate	PMBD	Plastic	CC(C)COC(=O)C1=CC=CC=C1C(=O)OCC(C)C
Diisodecyl phthalate	PMBD	Plastic	CC(C)CCCCCCCOC(=O)C1=CC=CC=C1C(=O)OCCCCCCCC(C)C
Diisononyl phthalate	PMBD	Plastic	CC(C)CCCCCCOC(=O)C1=CC=CC=C1C(=O)OCCCCCCC(C)C
Dimethyl isophthalate	PMBD	Plastic	COC(=O)C1=CC(=CC=C1)C(=O)OC
Dimethyl phthalate	PMBD	Plastic	COC(=O)C1=CC=CC=C1C(=O)OC
Dimethyl terephthalate	PMBD	Plastic	COC(=O)C1=CC=C(C=C1)C(=O)OC
Dioctyl phthalate	PMBD	Plastic	CCCCCCCCOC(=O)C1=CC=CC=C1C(=O)OCCCCCCCC
Dioctyl phthalate	PMBD	Plastic	CCCCCCCCOC(=O)C1=CC=CC=C1C(=O)OCCCCCCCC
Dipentyl phthalate	PMBD	Plastic	CCCCCOC(=O)C1=CC=CC=C1C(=O)OCCCCC
Dipropyl phthalate	PMBD	Plastic	CCCOC(=O)C1=CC=CC=C1C(=O)OCCC
Ethylurea	PMBD	Plastic	CCNC(=O)N
Isophthalate	PMBD	Plastic	C1=CC(=CC(=C1)C(=O)[O-])C(=O)[O-]
Isophthalic acid	PMBD	Plastic	C1=CC(=CC(=C1)C(=O)O)C(=O)O
Monomethyl isophthalate	PMBD	Plastic	COC(=O)C1=CC=CC(=C1)C(=O)O
Monomethyl phthalate	PMBD	Plastic	COC(=O)C1=CC=CC=C1C(=O)O
Monomethyl terephthalate	PMBD	Plastic	COC(=O)C1=CC=C(C=C1)C(=O)O
Poly(3-hydroxybutyrate-co-3-hydroxyvalerate)	PMBD	Plastic	CCC(CC(=O)O)O.CC(CC(=O)O)O
Caprolactone (PCL)	PMBD	Plastic (PCL monomer)	C1CCC(=O)OCC1
Ethylene (PE)	PMBD	Plastic (PE monomer)	C=C
1,2-Ethanediol (PEG)	PMBD	Plastic (PEG)	C(CO)O
Polyethylene Terephthalate (PET)	PMBD	Plastic (PET monomer)	CC(=O)C1=CC=C(C=C1)C(=O)OCCOC
Terephthalate (PET)	PMBD	Plastic (PET monomer)	C1=CC(=CC=C1C(=O)[O-])C(=O)[O-]
Terephthalic acid (PET)	PMBD	Plastic (PET monomer)	C1=CC(=CC=C1C(=O)O)C(=O)O
Polyhydroxybutyrate (PHB)	PMBD	Plastic (PHB monomer)	CC(CC=O)OC(=O)CC(C)OC(=O)CC(C)O
Lactic Acid (PLA)	PMBD	Plastic (PLA monomer)	CC(C(=O)O)O
Propylene (PP)	PMBD	Plastic (PP monomer)	CC=C
Styrene(PS)	PMBD	Plastic (PS monomer)	C=CC1=CC=CC=C1
Cyanate (PU)	PMBD	Plastic (PU monomer)	C(=[N-])=O
Toluene diisocyanate (PU)	PMBD	Plastic (PU monomer)	CC1=C(C=C(C=C1)N=C=O)N=C=O
Vinyl Alcohol (PVA)	PMBD	Plastic (PVA monomer)	C=CO
Vinyl Chloride (PVC)	PMBD	Plastic (PVC monomer)	C=CCl

## Sheet: TableS2
Lignin Compounds vs Plastic Compounds	3-Hydroxybutyrate (PHBV)	3-hydroxyvalerate (PHBV)	toluene diisocyanate (PU)	Cyanate (PU)	Propylene (PP)	Ethylene (PE)	Polyethylene Terephthalate(PET)	Vinyl Alcohol (PVA)	Lactic Acid (PLA)	Caprolactone (PCL)	Dibutyl phthalate	Ethylurea	Isophthalic acid	Phthalic acid	Terephthalic acid	Butyl Benzyl Phthalate	Diisobutyl phthalate	Dimethyl phthalate	Dioctyl phthalate	Polyhydroxybutyrate(PHB)	Styrene(PS)	1,2-Ethanediol (PEG)	Vinyl Chloride (PVC)	3-Hydroxybutyric acid	Bisphenol A	3,4-Dihydroxyphthalate	Cutin	Di(2-ethylhexyl) phthalate	Dichloromethane	dicyclohexyl phthalate	Diethyl Phthalate	Dihexyl phthalate	Diisodecyl phthalate	Diisononyl phthalate	Dimethyl isophthalate	Dimethyl terephthalate	Dipentyl phthalate	Dipropyl phthalate	Dioctyl phthalate	Diphenyl phthalate	Isophthalate	Monomethyl isophthalate	Monomethyl phthalate	Monomethyl terephthalate	Terephthalate (PET)
(1E)-4-oxobut-1-ene-1,2,4-tricarboxylate	0.47619	0.454545	0.121212	0.142857	0.0555556	0.0588235	0.387097	0.166667	0.4	0.214286	0.3125	0.0857143	0.380952	0.347826	0.380952	0.30303	0.3	0.32	0.285714	0.423077	0.05	0.230769	0.0526316	0.391304	0.129032	0.344828	0.097561	0.25	0.05	0.344828	0.321429	0.285714	0.277778	0.277778	0.347826	0.347826	0.294118	0.322581	0.285714	0.333333	0.473684	0.347826	0.32	0.347826	0.473684
(1E,3E)-4-hydroxybuta-1,3-diene-1,2,4-tricarboxylate	0.428571	0.409091	0.125	0.15	0.0588235	0.0625	0.3125	0.25	0.5	0.178571	0.242424	0.0571429	0.473684	0.428571	0.473684	0.235294	0.266667	0.333333	0.222222	0.384615	0.0526316	0.192308	0.0555556	0.347826	0.172414	0.407407	0.1	0.222222	0	0.310345	0.285714	0.222222	0.216216	0.216216	0.363636	0.363636	0.228571	0.25	0.222222	0.346154	0.5	0.428571	0.391304	0.428571	0.5
(2Z)-2-hydroxypenta-2,4-dienoate	0.473684	0.45	0.0967742	0.166667	0.142857	0.153846	0.25	0.384615	0.5625	0.192308	0.181818	0.0606061	0.368421	0.333333	0.368421	0.176471	0.2	0.25	0.166667	0.307692	0.125	0.208333	0.133333	0.380952	0.185185	0.333333	0.0769231	0.166667	0	0.241379	0.214286	0.166667	0.162162	0.162162	0.272727	0.272727	0.171429	0.1875	0.166667	0.269231	0.388889	0.333333	0.304348	0.333333	0.388889
(2Z,4E)-2-hydroxy-6-oxohexa-2,4-dienoate	0.473684	0.45	0.133333	0.166667	0.0666667	0.0714286	0.333333	0.285714	0.5625	0.192308	0.258065	0.0606061	0.529412	0.473684	0.529412	0.25	0.285714	0.363636	0.235294	0.416667	0.0588235	0.208333	0.0625	0.380952	0.185185	0.44	0.105263	0.235294	0	0.333333	0.307692	0.235294	0.228571	0.228571	0.4	0.4	0.242424	0.266667	0.235294	0.375	0.5625	0.473684	0.428571	0.473684	0.5625
(2Z,4E)-2-hydroxyhexa-2,4-dienedioate	0.45	0.428571	0.129032	0.157895	0.0625	0.0666667	0.322581	0.266667	0.529412	0.185185	0.25	0.0588235	0.5	0.45	0.5	0.242424	0.275862	0.347826	0.228571	0.4	0.0555556	0.2	0.0588235	0.363636	0.178571	0.423077	0.102564	0.228571	0	0.321429	0.296296	0.228571	0.222222	0.222222	0.380952	0.380952	0.235294	0.258065	0.228571	0.36	0.529412	0.45	0.409091	0.45	0.529412
(2Z,4Z)-2-hydroxy-5-carboxymuconate-6-semialdehyde	0.47619	0.454545	0.121212	0.142857	0.0555556	0.0588235	0.30303	0.235294	0.473684	0.172414	0.235294	0.0555556	0.45	0.409091	0.45	0.228571	0.258065	0.32	0.216216	0.423077	0.05	0.185185	0.0526316	0.391304	0.166667	0.444444	0.125	0.216216	0	0.3	0.275862	0.216216	0.210526	0.210526	0.347826	0.347826	0.222222	0.242424	0.216216	0.333333	0.473684	0.409091	0.375	0.409091	0.473684
(3E)-2-oxohex-3-enedioate	0.526316	0.5	0.129032	0.157895	0.0625	0.0666667	0.413793	0.1875	0.444444	0.230769	0.333333	0.0909091	0.421053	0.380952	0.421053	0.322581	0.321429	0.347826	0.30303	0.458333	0.0555556	0.25	0.0588235	0.428571	0.137931	0.37037	0.102564	0.264706	0.0555556	0.37037	0.346154	0.30303	0.294118	0.294118	0.380952	0.380952	0.3125	0.344828	0.30303	0.36	0.529412	0.380952	0.347826	0.380952	0.529412
1,2,4-Benzenetriol	0.259259	0.25	0.212121	0.0384615	0	0	0.243243	0.142857	0.409091	0.193548	0.25	0.0512821	0.391304	0.478261	0.391304	0.243243	0.272727	0.333333	0.230769	0.212121	0.142857	0.25	0	0.346154	0.461538	0.826087	0.170732	0.230769	0	0.4	0.290323	0.230769	0.225	0.225	0.259259	0.259259	0.236842	0.257143	0.230769	0.5	0.291667	0.307692	0.384615	0.307692	0.291667
2,5-Dihydroxybenzoic acid	0.346154	0.333333	0.242424	0.0769231	0	0	0.305556	0.136364	0.391304	0.266667	0.352941	0.0769231	0.571429	0.666667	0.571429	0.342857	0.387097	0.48	0.324324	0.322581	0.136364	0.16129	0	0.44	0.444444	0.869565	0.195122	0.324324	0	0.535714	0.413793	0.324324	0.315789	0.315789	0.4	0.4	0.333333	0.363636	0.324324	0.666667	0.454545	0.458333	0.541667	0.458333	0.454545
2-hydroxy-4-oxobutane-1,2,4-tricarboxylate	0.65	0.619048	0.114286	0.130435	0	0	0.363636	0.15	0.428571	0.2	0.294118	0.0810811	0.409091	0.375	0.409091	0.285714	0.28125	0.296296	0.27027	0.56	0	0.307692	0	0.545455	0.233333	0.413793	0.146341	0.236842	0.0454545	0.322581	0.3	0.27027	0.263158	0.263158	0.32	0.32	0.277778	0.30303	0.27027	0.310345	0.428571	0.375	0.346154	0.375	0.428571
2-maleylacetate	0.631579	0.6	0.121212	0.0909091	0.0555556	0.0588235	0.34375	0.235294	0.473684	0.214286	0.3125	0.117647	0.526316	0.47619	0.526316	0.30303	0.3	0.32	0.285714	0.608696	0.05	0.333333	0.0526316	0.684211	0.206897	0.444444	0.153846	0.25	0.05	0.344828	0.321429	0.285714	0.277778	0.277778	0.347826	0.347826	0.294118	0.322581	0.285714	0.333333	0.4	0.409091	0.375	0.409091	0.4
2-phenylethanol	0.26087	0.25	0.129032	0.047619	0	0	0.366667	0.1875	0.130435	0.333333	0.37931	0.125	0.285714	0.26087	0.285714	0.366667	0.275862	0.192308	0.34375	0.206897	0.1875	0.578947	0	0.25	0.222222	0.193548	0.102564	0.30303	0.117647	0.275862	0.296296	0.34375	0.333333	0.333333	0.208333	0.208333	0.354839	0.392857	0.34375	0.172414	0.238095	0.26087	0.24	0.26087	0.238095
2-pyrone-4,6-dicarboxylate	0.285714	0.275862	0.2	0.0740741	0	0	0.371429	0.130435	0.434783	0.344828	0.305556	0.075	0.619048	0.565217	0.619048	0.297297	0.333333	0.407407	0.282051	0.3125	0.130435	0.193548	0	0.321429	0.428571	0.692308	0.190476	0.282051	0	0.466667	0.354839	0.282051	0.275	0.275	0.44	0.44	0.289474	0.314286	0.282051	0.576923	0.5	0.5	0.461538	0.5	0.5
3-carboxy-5-oxo-2,5-dihydrofuran-2-acetate	0.392857	0.37931	0.153846	0.103448	0.0384615	0.04	0.307692	0.115385	0.241379	0.354839	0.315789	0.0697674	0.321429	0.344828	0.321429	0.307692	0.305556	0.322581	0.292683	0.363636	0.0740741	0.142857	0.037037	0.333333	0.194444	0.424242	0.12766	0.261905	0.0357143	0.424242	0.323529	0.292683	0.285714	0.285714	0.3	0.3	0.3	0.324324	0.292683	0.419355	0.384615	0.3	0.322581	0.3	0.384615
3-fumarylpyruvate	0.52381	0.5	0.117647	0.0869565	0.0526316	0.0555556	0.375	0.222222	0.526316	0.206897	0.30303	0.147059	0.5	0.454545	0.5	0.294118	0.290323	0.307692	0.277778	0.52	0.047619	0.32	0.05	0.571429	0.2	0.481481	0.15	0.243243	0.047619	0.333333	0.310345	0.277778	0.27027	0.27027	0.333333	0.333333	0.285714	0.3125	0.277778	0.321429	0.380952	0.391304	0.36	0.391304	0.380952
3-hydroxybenzoic acid	0.363636	0.347826	0.2	0.0952381	0	0	0.3125	0.176471	0.5	0.32	0.28125	0.0882353	0.647059	0.578947	0.647059	0.272727	0.310345	0.391304	0.257143	0.285714	0.176471	0.192308	0	0.409091	0.545455	0.652174	0.189189	0.257143	0	0.461538	0.333333	0.257143	0.25	0.25	0.428571	0.428571	0.264706	0.290323	0.257143	0.590909	0.5	0.5	0.454545	0.5	0.5
3-maleylpyruvate	0.578947	0.55	0.125	0.15	0.0588235	0.0625	0.4	0.176471	0.421053	0.222222	0.322581	0.0882353	0.4	0.363636	0.4	0.3125	0.310345	0.333333	0.294118	0.5	0.0526316	0.24	0.0555556	0.47619	0.133333	0.407407	0.128205	0.257143	0.0526316	0.357143	0.333333	0.294118	0.285714	0.285714	0.363636	0.363636	0.30303	0.333333	0.294118	0.346154	0.5	0.363636	0.333333	0.363636	0.5
3-O-methylgallate	0.392857	0.37931	0.25	0.103448	0.0384615	0	0.416667	0.115385	0.44	0.235294	0.388889	0.0952381	0.48	0.56	0.48	0.378378	0.424242	0.576923	0.358974	0.363636	0.115385	0.176471	0	0.37931	0.433333	0.740741	0.177778	0.358974	0	0.516129	0.451613	0.358974	0.35	0.35	0.5	0.5	0.368421	0.4	0.358974	0.62963	0.44	0.56	0.64	0.56	0.44
3-oxoadipate	0.55	0.52381	0.121212	0.142857	0	0	0.433333	0.105263	0.333333	0.36	0.4	0.0857143	0.380952	0.347826	0.380952	0.387097	0.3	0.32	0.40625	0.48	0	0.28	0	0.454545	0.129032	0.344828	0.125	0.363636	0.05	0.5	0.321429	0.40625	0.393939	0.393939	0.347826	0.347826	0.419355	0.413793	0.40625	0.333333	0.473684	0.347826	0.32	0.347826	0.473684
3-oxoadipate enol lactone	0.392857	0.37931	0.125	0.103448	0.0384615	0.04	0.307692	0.115385	0.241379	0.448276	0.282051	0.0697674	0.321429	0.3	0.321429	0.275	0.27027	0.28125	0.325	0.40625	0.0740741	0.142857	0.037037	0.333333	0.194444	0.382353	0.12766	0.292683	0.0357143	0.46875	0.285714	0.325	0.317073	0.317073	0.3	0.3	0.3	0.289474	0.325	0.375	0.384615	0.3	0.28125	0.3	0.384615
3-oxoadipic acid	0.521739	0.5	0.108108	0.0769231	0	0	0.382353	0.136364	0.391304	0.310345	0.352941	0.135135	0.434783	0.4	0.434783	0.342857	0.264706	0.275862	0.361111	0.518519	0	0.384615	0	0.565217	0.181818	0.387097	0.139535	0.324324	0.0416667	0.433333	0.28125	0.361111	0.351351	0.351351	0.296296	0.296296	0.371429	0.363636	0.361111	0.290323	0.333333	0.346154	0.321429	0.346154	0.333333
4-carboxy-2-hydroxy-6-methoxy-6-oxohexa-2,4-dienoate	0.36	0.346154	0.142857	0.08	0.1	0.05	0.393939	0.2	0.631579	0.15625	0.285714	0.108108	0.454545	0.416667	0.454545	0.277778	0.3125	0.44	0.263158	0.428571	0.0434783	0.25	0.0454545	0.4	0.225806	0.448276	0.116279	0.263158	0	0.3125	0.333333	0.263158	0.25641	0.25641	0.478261	0.478261	0.27027	0.294118	0.263158	0.344828	0.347826	0.545455	0.5	0.545455	0.347826
4-chlorocatechol	0.166667	0.16129	0.205882	0.037037	0	0	0.205128	0.136364	0.333333	0.1875	0.210526	0.05	0.32	0.4	0.32	0.205128	0.228571	0.275862	0.195122	0.138889	0.136364	0.241379	0.0909091	0.2	0.444444	0.592593	0.139535	0.195122	0.0869565	0.34375	0.242424	0.195122	0.190476	0.190476	0.206897	0.206897	0.2	0.216216	0.195122	0.428571	0.230769	0.25	0.321429	0.25	0.230769
4-hydroxy-2-oxopentanoate	0.833333	0.7	0.147059	0.130435	0.05	0	0.451613	0.15	0.5	0.2	0.375	0.111111	0.409091	0.375	0.409091	0.363636	0.366667	0.346154	0.342857	0.695652	0	0.307692	0	0.7	0.193548	0.413793	0.119048	0.305556	0.0454545	0.322581	0.344828	0.342857	0.333333	0.333333	0.375	0.375	0.352941	0.387097	0.342857	0.310345	0.428571	0.434783	0.4	0.434783	0.428571
4-hydroxy-3-methoxyphenyl-beta-hydroxypropanoyl-CoA	0.141304	0.12766	0.206522	0.0537634	0.0108696	0	0.258065	0.0326087	0.120879	0.173913	0.247312	0.217391	0.131868	0.153846	0.131868	0.258065	0.241758	0.175824	0.265957	0.206522	0.0326087	0.177778	0	0.164835	0.211111	0.241758	0.293478	0.265957	0.0215054	0.241758	0.206522	0.265957	0.290323	0.290323	0.153846	0.153846	0.255319	0.25	0.265957	0.208791	0.108696	0.153846	0.175824	0.153846	0.108696
4-hydroxybenzaldehyde	0.285714	0.272727	0.222222	0.111111	0	0	0.258065	0.214286	0.333333	0.304348	0.225806	0.0625	0.470588	0.421053	0.470588	0.21875	0.25	0.318182	0.205882	0.222222	0.214286	0.166667	0	0.272727	0.55	0.521739	0.171429	0.205882	0	0.4	0.269231	0.205882	0.2	0.2	0.35	0.35	0.212121	0.233333	0.205882	0.52381	0.411765	0.421053	0.380952	0.421053	0.411765
4-hydroxybenzoic acid	0.363636	0.347826	0.2	0.0952381	0	0	0.3125	0.176471	0.5	0.32	0.28125	0.0882353	0.647059	0.578947	0.647059	0.272727	0.310345	0.391304	0.257143	0.285714	0.176471	0.192308	0	0.409091	0.545455	0.652174	0.189189	0.257143	0	0.461538	0.333333	0.257143	0.25	0.25	0.428571	0.428571	0.264706	0.290323	0.257143	0.590909	0.5	0.5	0.454545	0.5	0.5
4-hydroxybenzyl alcohol	0.24	0.230769	0.15625	0.0434783	0	0	0.30303	0.166667	0.272727	0.307692	0.272727	0.151515	0.380952	0.347826	0.380952	0.264706	0.3	0.222222	0.25	0.193548	0.166667	0.391304	0	0.28	0.521739	0.444444	0.153846	0.25	0.105263	0.3	0.321429	0.25	0.243243	0.243243	0.24	0.24	0.257143	0.28125	0.25	0.384615	0.272727	0.291667	0.269231	0.291667	0.272727
4-hydroxycinnamic acid	0.347826	0.333333	0.193548	0.0909091	0.0555556	0.0588235	0.30303	0.235294	0.473684	0.307692	0.272727	0.0857143	0.611111	0.55	0.611111	0.264706	0.3	0.375	0.25	0.275862	0.235294	0.185185	0.0526316	0.391304	0.521739	0.625	0.184211	0.25	0	0.444444	0.321429	0.25	0.243243	0.243243	0.409091	0.409091	0.257143	0.28125	0.25	0.565217	0.473684	0.47619	0.434783	0.47619	0.473684
Acetaldehyde	0.2	0.1875	0.142857	0.222222	0.2	0	0.111111	0.142857	0.25	0.105263	0.115385	0.136364	0.142857	0.125	0.142857	0.111111	0.130435	0.176471	0.103448	0.142857	0	0.0555556	0	0.1875	0.1	0.0833333	0.0666667	0.103448	0	0.0833333	0.142857	0.103448	0.1	0.1	0.2	0.2	0.107143	0.12	0.103448	0.0952381	0.153846	0.2	0.176471	0.2	0.153846
Benzoic acid	0.333333	0.315789	0.25	0.133333	0	0	0.285714	0.272727	0.4	0.285714	0.296296	0.0689655	0.692308	0.6	0.692308	0.285714	0.333333	0.444444	0.266667	0.25	0.272727	0.190476	0	0.315789	0.333333	0.391304	0.1875	0.266667	0	0.333333	0.363636	0.266667	0.258065	0.258065	0.5	0.5	0.275862	0.307692	0.266667	0.380952	0.615385	0.6	0.529412	0.6	0.615385
Benzyl Alcohol	0.190476	0.181818	0.148148	0.0588235	0	0	0.275862	0.25	0.157895	0.217391	0.285714	0.142857	0.352941	0.315789	0.352941	0.275862	0.32	0.227273	0.258065	0.148148	0.25	0.368421	0	0.181818	0.26087	0.222222	0.114286	0.258065	0.153846	0.178571	0.347826	0.258065	0.25	0.25	0.25	0.25	0.266667	0.296296	0.258065	0.2	0.294118	0.315789	0.285714	0.315789	0.294118
Beta-ketoadipate-enol-lactone	0.392857	0.37931	0.125	0.103448	0.0384615	0.04	0.307692	0.115385	0.241379	0.448276	0.282051	0.0697674	0.321429	0.3	0.321429	0.275	0.27027	0.28125	0.325	0.40625	0.0740741	0.142857	0.037037	0.333333	0.194444	0.382353	0.12766	0.292683	0.0357143	0.46875	0.285714	0.325	0.317073	0.317073	0.3	0.3	0.3	0.289474	0.325	0.375	0.384615	0.3	0.28125	0.3	0.384615
Biphenyl	0	0	0.125	0	0	0	0.1	0	0	0.0434783	0.103448	0	0.1875	0.166667	0.1875	0.178571	0.115385	0.15	0.09375	0	0.375	0	0	0	0.25	0.115385	0.166667	0.09375	0	0.16	0.125	0.09375	0.0909091	0.0909091	0.166667	0.166667	0.0967742	0.107143	0.09375	0.238095	0.2	0.166667	0.15	0.166667	0.2
Caffeic acid	0.285714	0.275862	0.235294	0.0740741	0.0434783	0.0454545	0.333333	0.181818	0.5	0.258065	0.342857	0.075	0.545455	0.636364	0.545455	0.333333	0.375	0.461538	0.315789	0.272727	0.181818	0.233333	0.0416667	0.321429	0.428571	0.833333	0.162791	0.315789	0	0.517241	0.4	0.315789	0.307692	0.307692	0.384615	0.384615	0.324324	0.352941	0.315789	0.64	0.434783	0.44	0.52	0.44	0.434783
Caffeoyl-CoA	0.142857	0.129032	0.208791	0.0543478	0.0222222	0.0111111	0.247312	0.0444444	0.122222	0.175824	0.25	0.21978	0.133333	0.155556	0.133333	0.26087	0.230769	0.164835	0.268817	0.195652	0.0444444	0.179775	0.0108696	0.166667	0.213483	0.244444	0.296703	0.255319	0.0217391	0.244444	0.208791	0.268817	0.27957	0.27957	0.142857	0.142857	0.258065	0.252747	0.268817	0.211111	0.10989	0.142857	0.164835	0.142857	0.10989
Catechol	0.192308	0.185185	0.233333	0.0434783	0	0	0.228571	0.166667	0.4	0.214286	0.235294	0.0555556	0.380952	0.47619	0.380952	0.228571	0.258065	0.32	0.216216	0.15625	0.166667	0.28	0	0.230769	0.521739	0.695652	0.153846	0.216216	0	0.392857	0.275862	0.216216	0.210526	0.210526	0.24	0.24	0.222222	0.242424	0.216216	0.5	0.272727	0.291667	0.375	0.291667	0.272727
Cinnamic acid	0.315789	0.3	0.24	0.125	0.0833333	0.0909091	0.275862	0.363636	0.375	0.272727	0.285714	0.0666667	0.642857	0.5625	0.642857	0.275862	0.32	0.421053	0.258065	0.24	0.363636	0.181818	0.0769231	0.3	0.318182	0.375	0.181818	0.258065	0	0.32	0.347826	0.258065	0.25	0.25	0.470588	0.470588	0.266667	0.296296	0.258065	0.363636	0.571429	0.5625	0.5	0.5625	0.571429
Cis,cis-muconic acid	0.368421	0.35	0.142857	0.117647	0.0769231	0.0833333	0.266667	0.333333	0.533333	0.208333	0.275862	0.1	0.714286	0.625	0.714286	0.266667	0.307692	0.4	0.25	0.391304	0.0666667	0.227273	0.0714286	0.421053	0.2	0.416667	0.142857	0.25	0	0.307692	0.333333	0.25	0.242424	0.242424	0.444444	0.444444	0.258065	0.285714	0.25	0.347826	0.533333	0.529412	0.473684	0.529412	0.533333
Coniferyl alcohol	0.258065	0.25	0.216216	0.0322581	0.08	0.04	0.416667	0.16	0.333333	0.235294	0.388889	0.15	0.321429	0.392857	0.321429	0.378378	0.424242	0.413793	0.358974	0.25	0.16	0.333333	0.037037	0.290323	0.433333	0.516129	0.12766	0.358974	0.0740741	0.382353	0.451613	0.358974	0.35	0.35	0.344828	0.344828	0.368421	0.4	0.358974	0.466667	0.241379	0.392857	0.464286	0.392857	0.241379
Coniferyl aldehyde	0.296296	0.285714	0.28125	0.0769231	0.0952381	0.047619	0.382353	0.190476	0.391304	0.225806	0.352941	0.0769231	0.375	0.458333	0.375	0.342857	0.387097	0.541667	0.324324	0.28125	0.190476	0.16129	0.0434783	0.285714	0.444444	0.592593	0.139535	0.324324	0	0.482759	0.413793	0.324324	0.315789	0.315789	0.458333	0.458333	0.333333	0.363636	0.324324	0.6	0.333333	0.521739	0.608696	0.521739	0.333333
Ferulic acid	0.310345	0.3	0.257143	0.0689655	0.0833333	0.0416667	0.428571	0.166667	0.458333	0.242424	0.4	0.097561	0.5	0.583333	0.5	0.388889	0.4375	0.6	0.368421	0.333333	0.166667	0.181818	0.0384615	0.344828	0.448276	0.703704	0.155556	0.368421	0	0.533333	0.466667	0.368421	0.358974	0.358974	0.52	0.52	0.378378	0.411765	0.368421	0.653846	0.4	0.583333	0.666667	0.583333	0.4
Feruloyl-CoA	0.153846	0.139785	0.206522	0.0652174	0.021978	0.010989	0.258065	0.043956	0.120879	0.173913	0.247312	0.204301	0.131868	0.153846	0.131868	0.258065	0.241758	0.175824	0.265957	0.206522	0.043956	0.177778	0.0107527	0.164835	0.211111	0.241758	0.27957	0.265957	0.0215054	0.241758	0.206522	0.265957	0.290323	0.290323	0.153846	0.153846	0.255319	0.25	0.265957	0.208791	0.120879	0.153846	0.175824	0.153846	0.120879
Formic acid	0.4	0.375	0.125	0.166667	0	0	0.178571	0.375	0.5	0.263158	0.185185	0.0769231	0.461538	0.4	0.461538	0.178571	0.208333	0.277778	0.166667	0.285714	0	0.222222	0	0.375	0.190476	0.26087	0.09375	0.166667	0	0.208333	0.227273	0.166667	0.16129	0.16129	0.3125	0.3125	0.172414	0.192308	0.166667	0.238095	0.384615	0.4	0.352941	0.4	0.384615
Fumarate	0.388889	0.368421	0.148148	0.2	0.0833333	0.0909091	0.275862	0.25	0.375	0.217391	0.285714	0.0666667	0.533333	0.470588	0.533333	0.275862	0.32	0.421053	0.258065	0.347826	0.0714286	0.130435	0.0769231	0.3	0.115385	0.32	0.114286	0.258065	0	0.32	0.347826	0.258065	0.25	0.25	0.470588	0.470588	0.266667	0.296296	0.258065	0.363636	0.692308	0.470588	0.421053	0.470588	0.692308
Gallic acid	0.321429	0.310345	0.228571	0.0714286	0	0	0.324324	0.125	0.478261	0.25	0.333333	0.0731707	0.521739	0.608696	0.521739	0.324324	0.363636	0.444444	0.307692	0.30303	0.125	0.225806	0	0.407407	0.413793	0.956522	0.186047	0.307692	0	0.5	0.387097	0.307692	0.3	0.3	0.37037	0.37037	0.315789	0.342857	0.307692	0.615385	0.416667	0.423077	0.5	0.423077	0.416667
Gentisic acid	0.346154	0.333333	0.242424	0.0769231	0	0	0.305556	0.136364	0.391304	0.266667	0.352941	0.0769231	0.571429	0.666667	0.571429	0.342857	0.387097	0.48	0.324324	0.322581	0.136364	0.16129	0	0.44	0.444444	0.869565	0.195122	0.324324	0	0.535714	0.413793	0.324324	0.315789	0.315789	0.4	0.4	0.333333	0.363636	0.324324	0.666667	0.454545	0.458333	0.541667	0.458333	0.454545
Gentisyl-CoA	0.144444	0.130435	0.211111	0.0549451	0.0111111	0	0.25	0.0333333	0.123596	0.177778	0.252747	0.222222	0.134831	0.157303	0.134831	0.263736	0.233333	0.166667	0.271739	0.197802	0.0333333	0.181818	0	0.168539	0.215909	0.247191	0.3	0.258065	0.021978	0.247191	0.211111	0.271739	0.282609	0.282609	0.144444	0.144444	0.26087	0.255556	0.271739	0.213483	0.111111	0.144444	0.166667	0.144444	0.111111
Guaiacol	0.230769	0.222222	0.266667	0.0416667	0.0526316	0	0.333333	0.157895	0.318182	0.206897	0.30303	0.0540541	0.304348	0.391304	0.304348	0.294118	0.333333	0.478261	0.277778	0.225806	0.157895	0.178571	0	0.222222	0.5	0.538462	0.121951	0.277778	0	0.428571	0.357143	0.277778	0.27027	0.27027	0.391304	0.391304	0.285714	0.3125	0.277778	0.541667	0.26087	0.454545	0.545455	0.454545	0.26087
Hydroxyquinol	0.259259	0.25	0.212121	0.0384615	0	0	0.243243	0.142857	0.409091	0.193548	0.25	0.0512821	0.391304	0.478261	0.391304	0.243243	0.272727	0.333333	0.230769	0.212121	0.142857	0.25	0	0.346154	0.461538	0.826087	0.170732	0.230769	0	0.4	0.290323	0.230769	0.225	0.225	0.259259	0.259259	0.236842	0.257143	0.230769	0.5	0.291667	0.307692	0.384615	0.307692	0.291667
Lariciresinol	0.209302	0.204545	0.16	0.0227273	0.025641	0	0.391304	0.0769231	0.225	0.27907	0.369565	0.113208	0.25	0.3	0.25	0.391304	0.395349	0.35	0.404255	0.288889	0.0769231	0.261905	0	0.232558	0.4	0.428571	0.157895	0.404255	0.05	0.395349	0.414634	0.404255	0.395833	0.395833	0.3	0.3	0.382979	0.377778	0.404255	0.425	0.195122	0.3	0.35	0.3	0.195122
Lignin	0.130435	0.128571	0.292308	0.109375	0.0153846	0	0.153846	0.0461538	0.136364	0.0945946	0.171053	0.164384	0.1875	0.21875	0.1875	0.2	0.178082	0.19403	0.164557	0.135135	0.0461538	0.0675676	0	0.144928	0.242424	0.283582	0.314286	0.164557	0	0.228571	0.183099	0.164557	0.1625	0.1625	0.164179	0.164179	0.166667	0.173333	0.164557	0.276923	0.171875	0.181818	0.212121	0.181818	0.171875
Muconolactone	0.48	0.461538	0.131579	0.0714286	0.0416667	0.0434783	0.324324	0.173913	0.307692	0.37931	0.297297	0.0731707	0.4	0.37037	0.4	0.289474	0.285714	0.3	0.275	0.482759	0.08	0.225806	0.04	0.461538	0.242424	0.451613	0.133333	0.243902	0.0384615	0.40625	0.30303	0.275	0.268293	0.268293	0.321429	0.321429	0.282051	0.305556	0.275	0.4	0.36	0.37037	0.344828	0.37037	0.36
Oxaloacetic acid	0.6	0.571429	0.117647	0.0869565	0	0	0.375	0.157895	0.526316	0.206897	0.30303	0.147059	0.5	0.454545	0.5	0.294118	0.290323	0.307692	0.277778	0.583333	0	0.375	0	0.65	0.2	0.481481	0.15	0.243243	0.047619	0.333333	0.310345	0.277778	0.27027	0.27027	0.333333	0.333333	0.285714	0.3125	0.277778	0.321429	0.380952	0.391304	0.36	0.391304	0.380952
P-coumaroyl-CoA	0.144444	0.130435	0.197802	0.0549451	0.0224719	0.011236	0.25	0.0449438	0.123596	0.177778	0.23913	0.222222	0.134831	0.144444	0.134831	0.25	0.21978	0.153846	0.258065	0.197802	0.0449438	0.181818	0.010989	0.168539	0.215909	0.233333	0.3	0.244681	0.021978	0.233333	0.197802	0.258065	0.268817	0.268817	0.144444	0.144444	0.247312	0.241758	0.258065	0.2	0.111111	0.144444	0.153846	0.144444	0.111111
P-coumaryl alcohol (lignin)	0.230769	0.222222	0.151515	0.0416667	0.0526316	0.0555556	0.294118	0.222222	0.26087	0.296296	0.264706	0.147059	0.363636	0.333333	0.363636	0.257143	0.290323	0.214286	0.243243	0.1875	0.222222	0.375	0.05	0.269231	0.5	0.428571	0.15	0.243243	0.1	0.290323	0.310345	0.243243	0.236842	0.236842	0.230769	0.230769	0.25	0.272727	0.243243	0.37037	0.26087	0.28	0.259259	0.28	0.26087
P-cresol	0.238095	0.227273	0.185185	0.0555556	0.0769231	0	0.225806	0.230769	0.277778	0.208333	0.193548	0.0645161	0.333333	0.3	0.333333	0.1875	0.214286	0.272727	0.176471	0.185185	0.230769	0.125	0	0.227273	0.578947	0.416667	0.111111	0.176471	0	0.307692	0.230769	0.176471	0.171429	0.171429	0.3	0.3	0.181818	0.2	0.176471	0.409091	0.277778	0.368421	0.333333	0.368421	0.277778
Phenanthrene-3,4-diol	0.166667	0.16129	0.205882	0.037037	0	0	0.205128	0.136364	0.333333	0.1875	0.210526	0.05	0.32	0.4	0.32	0.27027	0.228571	0.275862	0.195122	0.138889	0.136364	0.241379	0	0.2	0.56	0.592593	0.195122	0.195122	0	0.387097	0.242424	0.195122	0.190476	0.190476	0.206897	0.206897	0.2	0.216216	0.195122	0.538462	0.230769	0.25	0.321429	0.25	0.230769
Phenol	0.190476	0.181818	0.148148	0.0588235	0	0	0.193548	0.25	0.222222	0.217391	0.16129	0.0322581	0.352941	0.315789	0.352941	0.15625	0.178571	0.227273	0.147059	0.148148	0.25	0.130435	0	0.181818	0.526316	0.434783	0.114286	0.147059	0	0.32	0.192308	0.147059	0.142857	0.142857	0.25	0.25	0.151515	0.166667	0.147059	0.428571	0.294118	0.315789	0.285714	0.315789	0.294118
Phenylalanine	0.285714	0.275862	0.272727	0.115385	0	0	0.230769	0.130435	0.32	0.181818	0.236842	0.30303	0.416667	0.384615	0.416667	0.230769	0.257143	0.266667	0.219512	0.235294	0.130435	0.275862	0	0.321429	0.25	0.333333	0.315789	0.219512	0.04	0.222222	0.272727	0.219512	0.214286	0.214286	0.285714	0.285714	0.225	0.243243	0.219512	0.242424	0.32	0.333333	0.310345	0.333333	0.32
Phthalic acid	0.304348	0.291667	0.333333	0.0952381	0	0	0.354839	0.176471	0.421053	0.222222	0.464286	0.0882353	0.866667	1	0.866667	0.448276	0.52	0.684211	0.419355	0.333333	0.176471	0.192308	0	0.347826	0.307692	0.652174	0.222222	0.419355	0	0.52	0.565217	0.419355	0.40625	0.40625	0.578947	0.578947	0.433333	0.481481	0.419355	0.590909	0.6875	0.666667	0.777778	0.666667	0.6875
Pinoresinol	0.181818	0.177778	0.16	0.0227273	0.025641	0	0.361702	0.0769231	0.225	0.27907	0.340426	0.0727273	0.25	0.3	0.25	0.361702	0.363636	0.35	0.375	0.26087	0.0769231	0.204545	0	0.204545	0.4	0.428571	0.157895	0.375	0.0243902	0.395349	0.380952	0.375	0.367347	0.367347	0.3	0.3	0.354167	0.347826	0.375	0.425	0.195122	0.3	0.35	0.3	0.195122
Protocatechuic acid	0.296296	0.285714	0.242424	0.0769231	0	0	0.342857	0.136364	0.52381	0.266667	0.352941	0.0769231	0.571429	0.666667	0.571429	0.342857	0.387097	0.48	0.324324	0.28125	0.136364	0.241379	0	0.333333	0.444444	0.869565	0.166667	0.324324	0	0.535714	0.413793	0.324324	0.315789	0.315789	0.4	0.4	0.333333	0.363636	0.324324	0.666667	0.454545	0.458333	0.541667	0.458333	0.454545
Pyruvate	0.529412	0.5	0.185185	0.1875	0.0769231	0	0.357143	0.142857	0.642857	0.208333	0.275862	0.1	0.411765	0.368421	0.411765	0.266667	0.307692	0.4	0.25	0.391304	0	0.173913	0	0.421053	0.2	0.36	0.111111	0.25	0	0.307692	0.333333	0.25	0.242424	0.242424	0.444444	0.444444	0.258065	0.285714	0.25	0.347826	0.533333	0.444444	0.4	0.444444	0.533333
Resorcinol	0.26087	0.25	0.166667	0.047619	0	0	0.205882	0.1875	0.3	0.230769	0.176471	0.0588235	0.421053	0.380952	0.421053	0.171429	0.193548	0.24	0.162162	0.206897	0.1875	0.2	0	0.363636	0.571429	0.608696	0.194444	0.162162	0	0.321429	0.206897	0.162162	0.157895	0.157895	0.26087	0.26087	0.166667	0.181818	0.162162	0.416667	0.3	0.318182	0.291667	0.318182	0.3
Salicylic acid	0.36	0.346154	0.25	0.08	0	0	0.277778	0.142857	0.409091	0.275862	0.323529	0.0789474	0.52381	0.619048	0.52381	0.314286	0.354839	0.44	0.297297	0.290323	0.142857	0.166667	0	0.458333	0.461538	0.826087	0.2	0.297297	0	0.5	0.37931	0.297297	0.289474	0.289474	0.36	0.36	0.305556	0.333333	0.297297	0.625	0.409091	0.416667	0.5	0.416667	0.409091
Sinapyl alcohol (lignin)	0.272727	0.264706	0.2	0.0294118	0.0714286	0.0357143	0.459459	0.142857	0.3	0.216216	0.432432	0.139535	0.333333	0.4	0.333333	0.384615	0.470588	0.466667	0.4	0.333333	0.142857	0.30303	0.0333333	0.30303	0.4375	0.5625	0.142857	0.4	0.0666667	0.388889	0.5	0.4	0.390244	0.390244	0.4	0.4	0.410256	0.444444	0.4	0.46875	0.258065	0.4	0.466667	0.4	0.258065
Syringic acid	0.344828	0.333333	0.25	0.0666667	0.0384615	0	0.457143	0.115385	0.44	0.235294	0.428571	0.0952381	0.48	0.56	0.48	0.378378	0.46875	0.64	0.394737	0.40625	0.115385	0.176471	0	0.37931	0.482759	0.740741	0.177778	0.394737	0	0.516129	0.5	0.394737	0.384615	0.384615	0.56	0.56	0.405405	0.441176	0.394737	0.62963	0.384615	0.56	0.64	0.56	0.384615
Vanillic acid	0.321429	0.310345	0.264706	0.0714286	0.0416667	0	0.441176	0.125	0.478261	0.25	0.411765	0.1	0.521739	0.608696	0.521739	0.4	0.451613	0.625	0.378378	0.34375	0.125	0.1875	0	0.357143	0.464286	0.730769	0.159091	0.378378	0	0.551724	0.482759	0.378378	0.368421	0.368421	0.541667	0.541667	0.388889	0.424242	0.378378	0.68	0.416667	0.608696	0.695652	0.608696	0.416667
Vanillin	0.307692	0.296296	0.290323	0.08	0.047619	0	0.393939	0.142857	0.409091	0.233333	0.363636	0.0789474	0.391304	0.478261	0.391304	0.352941	0.4	0.565217	0.333333	0.290323	0.142857	0.166667	0	0.296296	0.461538	0.615385	0.142857	0.333333	0	0.5	0.428571	0.333333	0.324324	0.324324	0.478261	0.478261	0.342857	0.375	0.333333	0.625	0.347826	0.545455	0.636364	0.545455	0.347826

## Sheet: TableS3
Protein	EC Number	Chemical compound from lignin (Substrate)
2-pyrone-4,6-dicarboxylate hydrolase	3.1.1.57	(1E)-4-oxobut-1-ene-1,2,4-tricarboxylate
2-pyrone-4,6-dicarboxylate lactonase	3.1.1.57	(1E)-4-oxobut-1-ene-1,2,4-tricarboxylate
Gallate dioxygenase	1.13.11.57	(1E)-4-oxobut-1-ene-1,2,4-tricarboxylate
4-oxalomesaconate tautomerase	5.3.2.8	(1E,3E)-4-hydroxybuta-1,3-diene-1,2,4-tricarboxylate
2-hydroxymuconate-6-semialdehyde hydrolase	3.7.1.9	(2Z)-2-hydroxypenta- 2,4-dienoate
2-oxo-3-hexenedioate decarboxylase	4.1.1.77	(2Z)-2-hydroxypenta-2,4-dienoate
Catechol 2,3-dioxygenase	1.13.11.2	(2Z,4E)-2-hydroxy-6-oxohexa-2,4-dienoate
2-hydroxymuconate-6-semialdehyde dehydrogenase	1.2.1.85	(2Z,4E)-2-hydroxyhexa-2,4-dienedioate
Protocatechuate 2,3-dioxygenase	1.13.11.15	(2Z,4Z)-2-hydroxy-5-carboxymuconate-6-semialdehyde
4-oxalocrotonate tautomerase	5.3.2.6	(3E)-2-oxohex-3-enedioate
Hydroxyquinol 1,2-dioxygenase I	1.13.11.37	1,2,4-Benzenetriol
3-hydroxybenzoate 6-hydroxylase	1.14.13.24	2,5-Dihydroxybenzoic acid
4-oxalmesaconate hydratase	4.2.1.83	2-hydroxy-4-oxobutane-1,2,4-tricarboxylate
Hydroxyquinol 1,2-dioxygenase I	1.13.11.37	2-maleylacetate
Aryl-alcohol dehydrogenase	1.1.1.90	2-Phenylethanol
2-hydroxy-4-carboxymuconate semialdehyde hemiacetal dehydrogenase	1.1.1.312	2-pyrone-4,6-dicarboxylate
3-O-methylgallate 3,4-dioxygenase	1.13.11.-	2-pyrone-4,6-dicarboxylate
3-carboxy-cis,cis-muconate cycloisomerase	5.5.1.2	3-carboxy-5-oxo-2,5-dihydrofuran-2-acetate
Maleylpyruvate isomerase (mycothiol-dependent)	5.2.1.4	3-fumarylpyruvate
3-hydroxybenzoate 6-hydroxylase	1.14.13.24	3-Hydroxybenzoic acid
Gentisate 1,2-dioxygenase	1.13.11.4	3-maleylpyruvate
Syringate O-demethylase	2.1.1.341	3-O-methylgallate
3-oxoadipate enol-lactonase	3.1.1.24	3-oxoadipate
4-carboxymuconolactone decarboxylase	4.1.1.44	3-oxoadipate enol lactone
Maleylacetate reductase II	1.3.1.32	3-Oxoadipic acid
3-O-methylgallate 3,4-dioxygenase	1.13.11.-	4-carboxy-2-hydroxy-6-methoxy-6-oxohexa-2,4-dienoate
Catechol 1,2-dioxygenase	1.13.11.1	4-chlorocatechol
2-oxopent-4-enoate hydratase	4.2.1.80	4-hydroxy-2-oxopentanoate
Trans-feruloyl-CoA hydratase	4.2.1.101	4-hydroxy-3-methoxyphenyl-beta-hydroxypropanoyl-CoA
4-hydroxybenzaldehyde dehydrogenase	1.2.1.96	4-hydroxybenzaldehyde
4-methylphenol methylhydroxylase	NA	4-hydroxybenzaldehyde
Enoyl-CoA hydratase/lyase	NA	4-hydroxybenzaldehyde
Hydroxybenzaldehyde dehydrogenase	1.2.1.96	4-hydroxybenzaldehyde
4-hydroxybenzaldehyde dehydrogenase	1.2.1.96	4-hydroxybenzoic acid
4-hydroxybenzoate 3-monooxygenase	1.14.13.2	4-hydroxybenzoic acid
Hydroxybenzaldehyde dehydrogenase	1.2.1.96	4-hydroxybenzoic acid
4-methylphenol methylhydroxylase	NA	4-hydroxybenzyl alcohol
Caffeate_coenzymeA_ligase	NA	4-Hydroxycinnamic acid
4-hydroxy-2-oxovalerate aldolase	4.1.3.39	Acetaldehyde
Benzoate 1,2-dioxygenase	1.14.12.10	Benzoic acid
Aryl-alcohol dehydrogenase	1.1.1.90	Benzyl Alcohol
Muconolactone isomerase	5.3.3.4	Beta-ketoadipate-enol-lactone
Biphenyl 2,3-dioxygenase subunit alpha	1.14.12.18	Biphenyl
Caffeate_coenzymeA_ligase	NA	Caffeic acid
Caffeate_coenzymeA_ligase	NA	Caffeoyl-CoA
1,6-dihydroxycyclohexa-2,4-diene-1-carboxylate dehydrogenase	1.3.1.25	Catechol
Catechol 1,2-dioxygenase	1.13.11.1	Catechol
Catechol 2,3-dioxygenase	1.13.11.2	Catechol
P450 aryl-O-demethylase	NA	Catechol
Salicylate 1-hydroxylase	1.14.13.1	Catechol
Vanillin synthase	4.1.2.41	Catechol
3-phenylpropionate/cinnamic acid dioxygenase	1.14.12.19	Cinnamic acid
Dioxygenase ferredoxin subunit	NA	Cinnamic acid
Ferredoxin--NAD+ reductase	1.18.1.3	Cinnamic acid
Catechol 1,2-dioxygenase	1.13.11.1	Cis,cis-muconic acid
Muconate cycloisomerase	5.5.1.1	Cis,cis-muconic acid
Catalase-peroxidase	1.11.1.21	Coniferyl alcohol
Coniferyl alcohol dehydrogenase	1.1.1.194	Coniferyl alcohol
Peroxiredoxin 6, 1-Cys peroxiredoxin	1.11.1.7 1.11.1.15 3.1.1.-	Coniferyl alcohol
Coniferyl aldehyde dehydrogenase	1.2.1.68	Coniferyl aldehyde
Coniferyl aldehyde dehydrogenase	1.2.1.68	Ferulic acid
Feruloyl-CoA synthase	6.2.1.34	Ferulic acid
Feruloyl-CoA synthase	6.2.1.34	Feruloyl-CoA
2-hydroxymuconate-6-semialdehyde hydrolase	3.7.1.9	Formic acid
Fumarylpyruvate hydrolase	3.7.1.20	Fumarate
Gallate dioxygenase	1.13.11.57	Gallic acid
Protocatechuate 3,4-dioxygenase	1.13.11.3	Gallic acid
Protocatechuate 4,5-dioxygenase	1.13.11.8	Gallic acid
Vanillate monooxygenase	1.14.13.82	Gallic acid
Gentisate 1,2-dioxygenase	1.13.11.4	Gentisic acid
Salicylyl-CoA 5-hydroxylase	1.14.13.209	Gentisic acid
Salicylyl-CoA synthase	NA	Gentisyl-CoA
P450 aryl-O-demethylase	NA	Guaiacol
Maleylacetate reductase I	1.3.1.32	Hydroxyquinol
Resorcinol 4-hydroxylase	1.14.13.219	Hydroxyquinol
Pinoresinol reductase	1.23.1.3	Lariciresinol
Muconate cycloisomerase	5.5.1.1	Muconolactone
Oxaloacetate decarboxylase	4.1.1.3	Oxaloacetic acid
Caffeate_coenzymeA_ligase	NA	P-coumaroyl-CoA
4-methylphenol methylhydroxylase	NA	P-cresol
Extradiol dioxygenase	1.13.11.-	Phenanthrene-3,4-diol
Vanillin synthase	4.1.2.41	Phenol
Catalase-peroxidase	1.11.1.21	Phenylalanine
Phthalate 4,5-dioxygenase	1.14.12.7	Phthalic acid
Pinoresinol reductase	1.23.1.3	Pinoresinol
4-hydroxybenzoate 3-monooxygenase	1.14.13.2	Protocatechuic acid
Hydroxybenzaldehyde dehydrogenase	1.2.1.96	Protocatechuic acid
Protocatechuate 2,3-dioxygenase	1.13.11.15	Protocatechuic acid
Protocatechuate 3,4-dioxygenase	1.13.11.3	Protocatechuic acid
Protocatechuate 4,5-dioxygenase	1.13.11.8	Protocatechuic acid
Vanillate monooxygenase	1.14.13.82	Protocatechuic acid
4-hydroxy-2-oxovalerate aldolase	4.1.3.39	Pyruvate
Oxaloacetate decarboxylase	4.1.1.3	Pyruvate
Resorcinol 4-hydroxylase	1.14.13.219	Resorcinol
Salicylate 1-hydroxylase	1.14.13.1	Salicylic acid
Syringate O-demethylase	2.1.1.341	Syringic acid
Vanillate monooxygenase	1.14.13.82	Vanillic acid
Vanillin dehydrogenase	1.2.1.67	Vanillic acid
Trans-feruloyl-CoA hydratase	4.2.1.101	Vanillin
Vanillin dehydrogenase	1.2.1.67	Vanillin
