# Supplementary material for: Novel bacterial taxa in a minimal lignocellulolytic consortium and their potential for lignin and plastics transformation
Source: ISME Commun. 2022 Sep 26;2:89. doi: 10.1038/s43705-022-00176-7 (PMC9723784; doi:10.1038/s43705-022-00176-7)
Supplement: Supplementary file 8 — Table S6 [file 43705_2022_176_MOESM8_ESM.xlsx]

## Sheet: TableS5
Name	Cleavage position	Score	MAG	Cleavage Sequence
Extracellular lipase, PlpD	19	1	MAG_1	MRRLLSCLFLCLLPLLAQS
Lipase	63	0.507	MAG_1	MGVFDYKNFTASDSKALFSDALAITLYSYHNIDNGFAEGYQHNGFGLGLPATLVTALIGSGNS
Secretory lipase precursor	22	0.883	MAG_1	MKLSAKFTFGLSLLALSLSALA
Lipase family protein	30	0.615	MAG_5	MSRLQLQAQVQEPDLPSALFLAAICGQTHV
